# Supplementary material for: Clinical and Genetic Features in 31 Serial Chinese Children With Gitelman Syndrome
Source: Front Pediatr. 2021 Apr 29;9:544925. doi: 10.3389/fped.2021.544925 (PMC8116576; doi:10.3389/fped.2021.544925)
Supplement: Supplementary file 1 [file Table_1.XLSX]

## Sheet: Sheet3
Patient ID	1st					15th		16th		23th		24th		25th		27th			29th		30th		31th
Sex	M					F		M		M		F		M		M			M		F		M
Onset Age	9.1					11.7		12.8		13		10.6		12.5		12.1			9.9		14.3		11.5
Variations	c.C488T	c.G2612A	c.965-1G>A	c.C969A	c.T971A	c.790dupG	c.C1077G	c.C179T	c.426_429del	c.T971A	c.976delG	c.G429A	c.T1672C	c.C179T	c.1736_1738delTCA	c.546_547insTCCA	c.965-1_976delGCGGACATTTTTGinsACCGAAAATTTT*	c.C2782T	c.C179T	c.486-490delTACGGinA	c.C179T	c.G1084A	c.G2159T	c.G1456A
Protein change	p.T163M	p.R871H		p.D323E	p.I324N	p.A264Gfs*47	p.N359K	p.T60M	p.M143Ffs*10	p.I324N	p.V326Sfs*44	p.M143I	p.W558R	p.T60M	p.579_580del	p.T185Hfs*74		p.R928C	p.T60M	p.T163Rfs*7	p .T60M	p .G362S	p.G720V	p.D486N
Indication for genetic diagnostics	hypokalemia					hypokalemia		hypokalemia		hypokalemia		hypokalemia		growth retardation, hypokalemia		hypokalemia			hypokalemia		tetany, hypokalemia, hypomagnesemia,hyperuricemia		hypokalemia, hypomagnesemia
Abdominal pain	no					no		no		no		no		no		no			yes		no		no
Polyuria	no					no		no		no		no		no		no			no		no		no
Renal potassium wasting	yes					yes		yes		unknown		yes		no		yes			yes		no		yes
Renal magnesium wasting	unknown					unknown		unknown		unknown		unknown		unknown		unknown			unknown		unknown		unknown
Chondrocalcinosis	no					no		no		no		no		unknown		no			no		no		no
Generalized muscle weakness	yes					yes		yes		yes		yes		yes		yes			yes		yes		yes
Muscle cramps	no					no		no		no		no		no		no			no		no		no
Tetany	no					yes		no		no		no		no		no			no		yes		no
Seizures	no					no		no		no		no		no		no			no		no		no
Paresthesias	no					no		no		no		no		no		no			no		no		no
Paralysis, episodic, after strenuous exercise	no					no		no		no		no		no		no			no		no		no
Growth retardation	no					no		no		no		no		yes		no			no		no		yes
Hypokalemic alkalosis	yes					yes		yes		yes		yes		no		yes			no		no		yes
Polydipsia	no					no		no		no		no		no		no			no		no		no
Increased plasma renin	yes					no		yes		yes		no		yes		yes			no		yes		yes
Hypokalemia	yes					yes		yes		yes		yes		yes		yes			yes		yes		yes
Hypomagnesemia	yes					yes		yes		yes		yes		yes		yes			yes		yes		yes
Hypocalciuria	unknown					unknown		unknown		no		unknown		unknown		unknown			yes		yes		no
Others																					hyperuricemia
